# Supplementary material for: Resting HRV Sample Entropy Predicts the Magnitude of Post-Exercise Vagal Withdrawal in Young Adults
Source: Medicina (Kaunas). 2025 Sep 30;61(10):1766. doi: 10.3390/medicina61101766 (PMC12565908; doi:10.3390/medicina61101766)
Supplement: Supplementary file 1 [file medicina-61-01766-s001.zip]

Archive with 1 entries (1 files):
- medicina-3862939-supplementary.pdf
